# Supplementary material for: Pro-Oxidant Auranofin and Glutathione-Depleting Combination Unveils Synergistic Lethality in Glioblastoma Cells with Aberrant Epidermal Growth Factor Receptor Expression
Source: Cancers (Basel). 2024 Jun 25;16(13):2319. doi: 10.3390/cancers16132319 (PMC11240359; doi:10.3390/cancers16132319)
Supplement: Supplementary file 1 [file cancers-16-02319-s001.zip]

Archive with 1 entries (1 files):
- cancers-3026189-supplementary.pdf
